# Supplementary material for: An integrated pipeline for high-throughput screening and profiling of spheroids using simple live image analysis of frame to frame variations
Source: Methods. 2021 Jun;190:33–43. doi: 10.1016/j.ymeth.2020.05.017 (PMC8165939; doi:10.1016/j.ymeth.2020.05.017)
Supplement: Supplementary Data 1 [file mmc1.xml]

<?xml version="1.0" encoding="UTF-8" standalone="no"?><data:data><datasets><author>davide.danovi@kcl.ac.uk</author><type>0</type><dataset><value>3</value><reason>Other (please explain)</reason><comments>We have Cell profiler pipeline and dataset ready but could not upload here.
Please kindly contact us to arrange transfer.</comments></dataset></datasets></data:data>
